# Supplementary material for: Consumer objective and subjective knowledge about healthy foods: An approach to promote healthy lifestyle choices in South Africa
Source: PLoS One. 2024 Jan 25;19(1):e0296504. doi: 10.1371/journal.pone.0296504 (PMC10810447; doi:10.1371/journal.pone.0296504)
Supplement: S2 Appendix — Applicable study data. (XLSX) [file pone.0296504.s002.xlsx]

## Sheet: Saam_recoded
Demographics						Healthy lifestyle choices															Subjective knowledge			Objective knowledge
Howoldareyou	Whatisyourgender	Whatisyourhighestqualificatio	Inwhichsalarybracket doesyou	Howmanyhoursperdayonaveraged	Howmanyhoursperdayonaveraged	Howoftendoyoueatthreefullmealsda	Howoftendoyourmealsincludethebas	DoyoueatbreakfasteverydayCoffeeo	Howoftendoyoueatfibrerichfoodssu	Howoftendoyoueatpreservativesiny	Howoftendoyouparticipateinmodera	Howoftendoyouparticipateinrecrea	Howoftendoyougetexerciseduringus	Howoftendoyougetadequatesleep7to	Howoftendoyourelaxyourmusclesbef	Howoftendoyouhavedailyrelaxation	Howoftendoyousmokecigarettesorpi	Doyoumaintainamoderatebodyweight	Howoftendoyouobserveyourbodyfora	Howoftendoyouseekinformationabou	Healthyfoods	Healthyfood	Healthylifestylehabits_A	Thereisnoneedtobephysicallyactiv	Oneshoulddrink6–8glassesofcleanw	Eveneatingsmallamountsofstarches	Eatingbreakfastisnotessentialasl	Eatingatfastfoodrestaurantslesst	Sometypesofdietaryfibresuchasoat	Replacingsugarwithsugarreplaceme	Transfatsfatsfoundinprocessedfoo	Itisimpossibletogetallofthevitam	Mostofthecholesterolinaneggisint	Fishchickenwithoutskinandleanmea	Polyunsaturatedfatsarehealthierf	Thetypeoffoodapregnantwomaneatsd	Thetypeoffoodawomaneatsduringbre	HDLrefersto‘good’cholesterolandL	Itisacceptabletoonlyeattwomealsp	Eatingalotofsaltmayloweronesbloo
4	2	6	6	7	3	9	1	1	1	1	1	1	1	1	0	1	1	1	1	1	4	4	3	#NULL!	#NULL!	1	#NULL!	#NULL!	#NULL!	1	#NULL!	#NULL!	#NULL!	1	1	1	#NULL!	1	1	#NULL!
2	2	6	6	4	3	5	1	1	1	1	1	1	1	1	1	1	1	0	1	1	3	3	3	1	1	1	1	1	1	1	1	1	1	1	1	1	1	1	1	1
2	2	6	2	6	4	1	0	0	0	0	1	0	0	1	1	1	1	0	0	0	3	2	1	#NULL!	#NULL!	1	#NULL!	#NULL!	#NULL!	#NULL!	#NULL!	#NULL!	#NULL!	#NULL!	1	#NULL!	#NULL!	#NULL!	1	#NULL!
4	1	6	6	3	4	2	1	1	1	1	1	1	1	0	1	1	1	1	1	1	3	4	4	#NULL!	#NULL!	1	#NULL!	#NULL!	#NULL!	1	#NULL!	#NULL!	#NULL!	1	1	1	#NULL!	#NULL!	#NULL!	#NULL!
4	2	4	6	2	3	1	1	1	1	1	1	1	1	1	1	0	0	1	1	1	5	3	2	#NULL!	#NULL!	1	#NULL!	#NULL!	#NULL!	#NULL!	#NULL!	#NULL!	1	1	1	#NULL!	#NULL!	#NULL!	#NULL!	#NULL!
2	2	4	6	2	3	0	1	1	1	1	1	1	1	1	1	1	1	0	1	1	2	2	1	#NULL!	#NULL!	#NULL!	1	#NULL!	#NULL!	#NULL!	#NULL!	1	#NULL!	1	1	#NULL!	#NULL!	#NULL!	#NULL!	#NULL!
3	2	#NULL!	#NULL!	#NULL!	#NULL!	#NULL!	#NULL!	#NULL!	#NULL!	#NULL!	#NULL!	#NULL!	#NULL!	#NULL!	#NULL!	#NULL!	#NULL!	#NULL!	#NULL!	#NULL!	#NULL!	#NULL!	#NULL!	#NULL!	#NULL!	#NULL!	#NULL!	#NULL!	#NULL!	#NULL!	#NULL!	#NULL!	#NULL!	#NULL!	#NULL!	#NULL!	#NULL!	#NULL!	#NULL!	#NULL!
3	2	5	6	7	4	3	1	1	1	1	1	1	1	1	1	1	#NULL!	1	1	0	4	4	4	#NULL!	#NULL!	1	#NULL!	#NULL!	#NULL!	#NULL!	#NULL!	#NULL!	1	#NULL!	1	#NULL!	#NULL!	#NULL!	#NULL!	#NULL!
4	2	4	6	3	3	4	0	1	1	1	1	1	1	1	1	1	1	1	1	1	3	3	3	#NULL!	#NULL!	1	1	#NULL!	#NULL!	#NULL!	1	#NULL!	1	1	1	1	#NULL!	#NULL!	#NULL!	1
3	2	5	6	6	4	10	1	1	1	1	1	1	1	1	1	1	1	1	1	1	#NULL!	#NULL!	#NULL!	#NULL!	#NULL!	#NULL!	#NULL!	#NULL!	#NULL!	#NULL!	#NULL!	#NULL!	#NULL!	#NULL!	#NULL!	#NULL!	#NULL!	#NULL!	#NULL!	#NULL!
4	2	4	6	3	3	0	0	1	1	1	1	1	1	1	1	0	1	0	#NULL!	1	3	3	4	#NULL!	#NULL!	1	#NULL!	#NULL!	#NULL!	#NULL!	#NULL!	#NULL!	#NULL!	1	1	#NULL!	#NULL!	#NULL!	#NULL!	#NULL!
2	1	5	6	2	3	1	1	1	1	1	1	1	1	1	1	1	1	0	0	1	4	4	4	#NULL!	#NULL!	1	#NULL!	#NULL!	#NULL!	#NULL!	1	#NULL!	1	#NULL!	1	#NULL!	#NULL!	#NULL!	#NULL!	#NULL!
1	2	6	5	7	3	4	1	1	1	1	1	1	1	1	1	1	1	1	0	1	3	3	3	#NULL!	#NULL!	1	#NULL!	#NULL!	#NULL!	#NULL!	#NULL!	#NULL!	1	#NULL!	1	#NULL!	#NULL!	#NULL!	#NULL!	#NULL!
2	1	5	6	1	2	0	1	1	1	1	1	1	1	1	1	0	1	0	1	1	#NULL!	#NULL!	#NULL!	#NULL!	#NULL!	#NULL!	#NULL!	#NULL!	#NULL!	#NULL!	#NULL!	#NULL!	#NULL!	#NULL!	#NULL!	#NULL!	#NULL!	#NULL!	#NULL!	#NULL!
3	2	6	6	6	3	#NULL!	1	1	1	1	1	1	1	1	1	1	1	1	0	1	3	3	2	#NULL!	#NULL!	1	#NULL!	#NULL!	#NULL!	1	#NULL!	#NULL!	1	1	#NULL!	#NULL!	#NULL!	#NULL!	#NULL!	1
2	2	5	6	5	3	10	1	1	1	1	1	1	0	1	1	0	0	1	0	0	5	5	5	#NULL!	#NULL!	#NULL!	#NULL!	#NULL!	#NULL!	#NULL!	#NULL!	#NULL!	#NULL!	#NULL!	#NULL!	#NULL!	#NULL!	#NULL!	#NULL!	#NULL!
5	1	7	6	1	4	0	1	1	1	1	1	1	1	1	1	0	1	1	1	1	4	3	4	#NULL!	#NULL!	1	#NULL!	#NULL!	#NULL!	#NULL!	#NULL!	#NULL!	#NULL!	#NULL!	1	1	#NULL!	#NULL!	#NULL!	#NULL!
3	1	5	6	4	4	5	1	1	1	1	1	1	1	1	1	1	1	0	1	1	#NULL!	#NULL!	#NULL!	#NULL!	#NULL!	#NULL!	#NULL!	#NULL!	#NULL!	#NULL!	#NULL!	#NULL!	#NULL!	#NULL!	#NULL!	#NULL!	#NULL!	#NULL!	#NULL!	#NULL!
3	2	7	6	2	4	0	1	1	1	1	1	1	1	1	1	1	1	0	1	1	#NULL!	#NULL!	#NULL!	#NULL!	#NULL!	#NULL!	#NULL!	#NULL!	#NULL!	#NULL!	#NULL!	#NULL!	#NULL!	#NULL!	#NULL!	#NULL!	#NULL!	#NULL!	#NULL!	#NULL!
3	2	6	5	3	3	3	1	1	1	1	1	1	1	1	1	1	1	0	1	1	#NULL!	#NULL!	#NULL!	#NULL!	#NULL!	#NULL!	#NULL!	#NULL!	#NULL!	#NULL!	#NULL!	#NULL!	#NULL!	#NULL!	#NULL!	#NULL!	#NULL!	#NULL!	#NULL!	#NULL!
2	2	7	5	4	3	8	1	1	1	1	1	1	1	1	1	1	1	1	1	1	4	5	3	#NULL!	#NULL!	1	#NULL!	#NULL!	#NULL!	#NULL!	#NULL!	#NULL!	#NULL!	1	#NULL!	1	#NULL!	#NULL!	#NULL!	#NULL!
4	1	6	6	7	4	0	0	0	1	1	1	1	1	0	1	1	1	1	0	1	4	4	4	1	#NULL!	#NULL!	#NULL!	#NULL!	#NULL!	#NULL!	#NULL!	#NULL!	#NULL!	#NULL!	#NULL!	#NULL!	#NULL!	#NULL!	#NULL!	#NULL!
3	2	6	6	6	3	2	1	1	1	1	1	0	0	0	1	0	1	0	1	0	3	4	3	#NULL!	#NULL!	1	#NULL!	#NULL!	#NULL!	#NULL!	#NULL!	#NULL!	1	#NULL!	1	#NULL!	#NULL!	#NULL!	#NULL!	#NULL!
2	2	5	6	7	4	8	1	1	1	1	1	1	1	1	1	1	1	1	1	1	2	2	4	#NULL!	#NULL!	1	#NULL!	#NULL!	#NULL!	1	#NULL!	#NULL!	1	1	1	#NULL!	#NULL!	#NULL!	1	#NULL!
5	1	6	6	6	3	4	0	0	0	0	1	0	0	0	1	0	0	0	1	1	1	1	2	1	#NULL!	1	#NULL!	#NULL!	#NULL!	1	#NULL!	#NULL!	1	#NULL!	1	#NULL!	#NULL!	#NULL!	#NULL!	#NULL!
5	2	4	6	7	4	7	1	1	1	1	1	1	1	1	1	1	1	1	1	1	4	4	4	#NULL!	#NULL!	1	#NULL!	#NULL!	#NULL!	1	1	1	1	1	1	1	#NULL!	#NULL!	#NULL!	1
2	1	6	3	#NULL!	#NULL!	4	1	1	1	1	1	1	1	1	1	0	1	0	1	0	2	4	2	#NULL!	#NULL!	1	#NULL!	#NULL!	1	#NULL!	#NULL!	#NULL!	#NULL!	1	1	#NULL!	#NULL!	#NULL!	#NULL!	#NULL!
4	2	3	6	4	3	0	1	1	1	1	1	1	1	1	1	1	1	1	1	1	3	2	5	#NULL!	#NULL!	#NULL!	#NULL!	#NULL!	#NULL!	#NULL!	#NULL!	#NULL!	#NULL!	#NULL!	#NULL!	#NULL!	#NULL!	#NULL!	#NULL!	#NULL!
2	1	5	5	2	4	#NULL!	1	1	1	1	1	0	1	1	0	1	1	1	1	1	5	4	3	1	#NULL!	1	#NULL!	#NULL!	#NULL!	1	#NULL!	#NULL!	1	#NULL!	1	#NULL!	#NULL!	#NULL!	1	#NULL!
3	2	7	6	2	3	1	1	1	1	1	1	1	1	1	1	1	1	1	0	1	5	3	2	#NULL!	#NULL!	1	#NULL!	#NULL!	#NULL!	#NULL!	#NULL!	#NULL!	1	1	#NULL!	1	#NULL!	#NULL!	#NULL!	#NULL!
2	1	5	5	7	3	10	1	1	1	1	1	1	1	1	1	1	1	1	1	1	3	4	3	#NULL!	#NULL!	#NULL!	#NULL!	#NULL!	#NULL!	#NULL!	#NULL!	#NULL!	#NULL!	#NULL!	#NULL!	#NULL!	#NULL!	#NULL!	#NULL!	#NULL!
2	2	6	2	6	4	5	1	0	1	0	1	1	0	1	1	1	1	0	0	1	3	#NULL!	1	#NULL!	#NULL!	1	#NULL!	#NULL!	#NULL!	#NULL!	#NULL!	#NULL!	1	#NULL!	1	#NULL!	#NULL!	#NULL!	#NULL!	#NULL!
4	2	4	6	1	3	#NULL!	1	1	1	1	1	1	1	1	1	1	1	0	1	1	5	5	4	#NULL!	#NULL!	1	#NULL!	#NULL!	#NULL!	#NULL!	#NULL!	#NULL!	#NULL!	1	1	#NULL!	#NULL!	#NULL!	#NULL!	1
2	2	5	6	4	4	2	1	1	1	1	1	1	0	1	1	0	1	1	1	0	4	3	2	#NULL!	#NULL!	1	#NULL!	#NULL!	#NULL!	#NULL!	#NULL!	#NULL!	#NULL!	1	#NULL!	#NULL!	#NULL!	#NULL!	#NULL!	#NULL!
2	2	#NULL!	#NULL!	#NULL!	#NULL!	#NULL!	#NULL!	#NULL!	#NULL!	#NULL!	#NULL!	#NULL!	#NULL!	#NULL!	#NULL!	#NULL!	#NULL!	#NULL!	#NULL!	#NULL!	#NULL!	#NULL!	#NULL!	#NULL!	#NULL!	#NULL!	#NULL!	#NULL!	#NULL!	#NULL!	#NULL!	#NULL!	#NULL!	#NULL!	#NULL!	#NULL!	#NULL!	#NULL!	#NULL!	#NULL!
2	2	4	#NULL!	#NULL!	#NULL!	#NULL!	#NULL!	#NULL!	#NULL!	#NULL!	#NULL!	#NULL!	#NULL!	#NULL!	#NULL!	#NULL!	#NULL!	#NULL!	#NULL!	#NULL!	#NULL!	#NULL!	#NULL!	#NULL!	#NULL!	#NULL!	#NULL!	#NULL!	#NULL!	#NULL!	#NULL!	#NULL!	#NULL!	#NULL!	#NULL!	#NULL!	#NULL!	#NULL!	#NULL!	#NULL!
4	1	7	6	6	3	3	1	1	1	1	1	1	1	1	1	1	1	1	1	1	5	5	3	#NULL!	#NULL!	1	#NULL!	#NULL!	#NULL!	1	1	#NULL!	#NULL!	1	#NULL!	#NULL!	#NULL!	1	1	#NULL!
2	1	5	6	5	4	4	#NULL!	#NULL!	#NULL!	#NULL!	#NULL!	#NULL!	#NULL!	#NULL!	#NULL!	#NULL!	#NULL!	#NULL!	#NULL!	#NULL!	#NULL!	#NULL!	#NULL!	#NULL!	#NULL!	#NULL!	#NULL!	#NULL!	#NULL!	#NULL!	#NULL!	#NULL!	#NULL!	#NULL!	#NULL!	#NULL!	#NULL!	#NULL!	#NULL!	#NULL!
3	2	5	6	#NULL!	#NULL!	10	1	1	1	1	1	1	1	0	0	0	0	1	1	1	#NULL!	#NULL!	#NULL!	#NULL!	#NULL!	#NULL!	#NULL!	#NULL!	#NULL!	#NULL!	#NULL!	#NULL!	#NULL!	#NULL!	#NULL!	#NULL!	#NULL!	#NULL!	#NULL!	#NULL!
4	2	5	#NULL!	#NULL!	#NULL!	#NULL!	#NULL!	#NULL!	#NULL!	#NULL!	#NULL!	#NULL!	#NULL!	#NULL!	#NULL!	#NULL!	#NULL!	#NULL!	#NULL!	#NULL!	#NULL!	#NULL!	#NULL!	#NULL!	#NULL!	#NULL!	#NULL!	#NULL!	#NULL!	#NULL!	#NULL!	#NULL!	#NULL!	#NULL!	#NULL!	#NULL!	#NULL!	#NULL!	#NULL!	#NULL!
3	2	4	6	6	4	7	0	1	1	1	1	1	0	1	0	0	1	0	1	1	#NULL!	#NULL!	#NULL!	#NULL!	#NULL!	#NULL!	#NULL!	#NULL!	#NULL!	#NULL!	#NULL!	#NULL!	#NULL!	#NULL!	#NULL!	#NULL!	#NULL!	#NULL!	#NULL!	#NULL!
3	1	5	6	7	3	4	1	1	1	1	1	1	1	1	1	1	1	1	1	1	4	3	2	#NULL!	#NULL!	1	#NULL!	#NULL!	#NULL!	#NULL!	1	#NULL!	1	#NULL!	1	#NULL!	#NULL!	#NULL!	#NULL!	#NULL!
4	1	6	6	2	3	5	1	1	1	1	1	1	1	1	1	0	1	1	1	1	#NULL!	#NULL!	#NULL!	#NULL!	#NULL!	#NULL!	#NULL!	#NULL!	#NULL!	#NULL!	#NULL!	#NULL!	#NULL!	#NULL!	#NULL!	#NULL!	#NULL!	#NULL!	#NULL!	#NULL!
2	2	6	1	2	3	0	1	1	1	1	1	1	1	0	1	1	0	1	1	1	#NULL!	#NULL!	#NULL!	#NULL!	#NULL!	#NULL!	#NULL!	#NULL!	#NULL!	#NULL!	#NULL!	#NULL!	#NULL!	#NULL!	#NULL!	#NULL!	#NULL!	#NULL!	#NULL!	#NULL!
4	2	6	6	3	4	8	1	1	1	1	1	1	1	1	1	1	1	1	1	1	4	4	4	1	#NULL!	1	1	1	#NULL!	#NULL!	#NULL!	#NULL!	#NULL!	#NULL!	1	1	1	1	1	1
1	1	7	1	6	4	4	1	1	1	1	1	1	0	1	1	1	1	1	1	0	3	3	2	#NULL!	#NULL!	#NULL!	#NULL!	#NULL!	#NULL!	#NULL!	#NULL!	#NULL!	#NULL!	#NULL!	#NULL!	#NULL!	#NULL!	#NULL!	#NULL!	#NULL!
2	1	7	2	4	4	4	0	1	1	1	1	1	1	1	1	1	1	0	1	1	#NULL!	#NULL!	#NULL!	#NULL!	#NULL!	#NULL!	#NULL!	#NULL!	#NULL!	#NULL!	#NULL!	#NULL!	#NULL!	#NULL!	#NULL!	#NULL!	#NULL!	#NULL!	#NULL!	#NULL!
3	2	6	6	7	3	8	1	1	1	1	1	1	1	1	1	1	1	1	1	1	#NULL!	#NULL!	#NULL!	#NULL!	#NULL!	#NULL!	#NULL!	#NULL!	#NULL!	#NULL!	#NULL!	#NULL!	#NULL!	#NULL!	#NULL!	#NULL!	#NULL!	#NULL!	#NULL!	#NULL!
3	1	5	6	6	3	1	1	1	1	1	1	1	1	1	1	1	1	1	1	1	3	3	3	#NULL!	#NULL!	1	#NULL!	#NULL!	#NULL!	#NULL!	#NULL!	#NULL!	#NULL!	1	1	#NULL!	#NULL!	#NULL!	#NULL!	#NULL!
2	1	7	2	1	4	1	1	1	1	1	1	1	1	1	1	0	1	0	1	1	3	2	2	#NULL!	#NULL!	1	#NULL!	#NULL!	#NULL!	#NULL!	#NULL!	#NULL!	#NULL!	#NULL!	1	1	#NULL!	#NULL!	1	#NULL!
3	2	6	4	4	3	1	1	1	1	1	1	1	1	1	1	1	1	1	1	1	#NULL!	#NULL!	#NULL!	#NULL!	#NULL!	#NULL!	#NULL!	#NULL!	#NULL!	#NULL!	#NULL!	#NULL!	#NULL!	#NULL!	#NULL!	#NULL!	#NULL!	#NULL!	#NULL!	#NULL!
3	2	6	6	7	4	4	0	#NULL!	#NULL!	#NULL!	#NULL!	#NULL!	#NULL!	#NULL!	#NULL!	#NULL!	#NULL!	#NULL!	#NULL!	#NULL!	#NULL!	#NULL!	#NULL!	#NULL!	#NULL!	#NULL!	#NULL!	#NULL!	#NULL!	#NULL!	#NULL!	#NULL!	#NULL!	#NULL!	#NULL!	#NULL!	#NULL!	#NULL!	#NULL!	#NULL!
2	2	7	5	7	3	1	1	1	1	1	0	1	1	1	1	0	1	1	1	1	4	4	4	#NULL!	#NULL!	1	#NULL!	#NULL!	#NULL!	1	#NULL!	#NULL!	#NULL!	1	1	1	#NULL!	#NULL!	#NULL!	#NULL!
2	1	6	5	2	4	2	0	1	0	1	1	1	1	1	1	1	1	0	1	1	2	3	2	#NULL!	#NULL!	1	#NULL!	#NULL!	#NULL!	1	#NULL!	#NULL!	1	1	1	#NULL!	#NULL!	#NULL!	#NULL!	#NULL!
#NULL!	#NULL!	#NULL!	#NULL!	#NULL!	#NULL!	#NULL!	#NULL!	#NULL!	#NULL!	#NULL!	#NULL!	#NULL!	#NULL!	#NULL!	#NULL!	#NULL!	#NULL!	#NULL!	#NULL!	#NULL!	#NULL!	#NULL!	#NULL!	#NULL!	#NULL!	#NULL!	#NULL!	#NULL!	#NULL!	#NULL!	#NULL!	#NULL!	#NULL!	#NULL!	#NULL!	#NULL!	#NULL!	#NULL!	#NULL!	#NULL!
#NULL!	#NULL!	#NULL!	#NULL!	#NULL!	#NULL!	#NULL!	#NULL!	#NULL!	#NULL!	#NULL!	#NULL!	#NULL!	#NULL!	#NULL!	#NULL!	#NULL!	#NULL!	#NULL!	#NULL!	#NULL!	#NULL!	#NULL!	#NULL!	#NULL!	#NULL!	#NULL!	#NULL!	#NULL!	#NULL!	#NULL!	#NULL!	#NULL!	#NULL!	#NULL!	#NULL!	#NULL!	#NULL!	#NULL!	#NULL!	#NULL!
4	1	4	3	6	4	2	1	1	1	1	1	1	0	0	1	1	1	0	1	#NULL!	4	2	3	#NULL!	#NULL!	1	#NULL!	#NULL!	#NULL!	#NULL!	#NULL!	#NULL!	#NULL!	1	1	#NULL!	#NULL!	#NULL!	1	#NULL!
#NULL!	#NULL!	#NULL!	#NULL!	#NULL!	#NULL!	#NULL!	#NULL!	#NULL!	#NULL!	#NULL!	#NULL!	#NULL!	#NULL!	#NULL!	#NULL!	#NULL!	#NULL!	#NULL!	#NULL!	#NULL!	#NULL!	#NULL!	#NULL!	#NULL!	#NULL!	#NULL!	#NULL!	#NULL!	#NULL!	#NULL!	#NULL!	#NULL!	#NULL!	#NULL!	#NULL!	#NULL!	#NULL!	#NULL!	#NULL!	#NULL!
3	2	6	6	7	4	3	1	1	0	1	1	1	1	1	1	0	0	0	1	0	#NULL!	#NULL!	#NULL!	#NULL!	#NULL!	#NULL!	#NULL!	#NULL!	#NULL!	#NULL!	#NULL!	#NULL!	#NULL!	#NULL!	#NULL!	#NULL!	#NULL!	#NULL!	#NULL!	#NULL!
4	2	4	2	3	3	0	1	1	1	1	1	0	0	0	1	0	0	0	0	1	#NULL!	#NULL!	#NULL!	#NULL!	#NULL!	#NULL!	#NULL!	#NULL!	#NULL!	#NULL!	#NULL!	#NULL!	#NULL!	#NULL!	#NULL!	#NULL!	#NULL!	#NULL!	#NULL!	#NULL!
4	2	4	2	3	3	0	1	1	1	1	1	1	0	0	1	0	1	0	0	1	2	2	2	#NULL!	#NULL!	1	#NULL!	#NULL!	#NULL!	#NULL!	#NULL!	#NULL!	#NULL!	1	1	#NULL!	#NULL!	#NULL!	#NULL!	#NULL!
4	2	7	#NULL!	#NULL!	#NULL!	#NULL!	#NULL!	#NULL!	#NULL!	#NULL!	#NULL!	#NULL!	#NULL!	#NULL!	#NULL!	#NULL!	#NULL!	#NULL!	#NULL!	#NULL!	#NULL!	#NULL!	#NULL!	#NULL!	#NULL!	#NULL!	#NULL!	#NULL!	#NULL!	#NULL!	#NULL!	#NULL!	#NULL!	#NULL!	#NULL!	#NULL!	#NULL!	#NULL!	#NULL!	#NULL!
3	2	5	6	3	4	4	1	1	1	1	1	0	1	1	1	0	0	0	0	0	3	3	2	#NULL!	#NULL!	1	1	#NULL!	#NULL!	1	#NULL!	#NULL!	1	1	1	1	#NULL!	#NULL!	1	#NULL!
5	1	4	6	4	4	5	1	1	1	1	1	1	1	1	1	1	1	1	1	1	#NULL!	#NULL!	#NULL!	#NULL!	#NULL!	#NULL!	#NULL!	#NULL!	#NULL!	#NULL!	#NULL!	#NULL!	#NULL!	#NULL!	#NULL!	#NULL!	#NULL!	#NULL!	#NULL!	#NULL!
2	2	5	3	7	3	1	1	1	1	1	1	1	1	1	1	1	1	1	1	1	4	2	2	#NULL!	#NULL!	1	1	#NULL!	#NULL!	#NULL!	1	#NULL!	#NULL!	1	1	1	#NULL!	#NULL!	#NULL!	#NULL!
4	2	6	6	6	3	8	1	1	1	1	1	#NULL!	1	1	1	1	1	1	1	1	4	4	5	1	#NULL!	1	#NULL!	#NULL!	#NULL!	1	#NULL!	#NULL!	#NULL!	#NULL!	#NULL!	1	#NULL!	#NULL!	1	#NULL!
3	1	4	2	2	4	1	1	1	1	1	1	1	1	1	1	1	1	0	1	1	3	2	1	1	#NULL!	1	#NULL!	#NULL!	#NULL!	1	1	#NULL!	1	#NULL!	1	#NULL!	1	1	1	#NULL!
5	2	7	6	6	4	5	1	1	1	1	1	1	1	1	1	1	1	0	1	1	3	3	3	1	#NULL!	1	#NULL!	#NULL!	#NULL!	#NULL!	1	#NULL!	#NULL!	#NULL!	1	1	#NULL!	#NULL!	#NULL!	#NULL!
4	2	4	1	2	4	7	1	1	1	1	1	1	1	1	1	1	1	1	1	1	4	3	3	#NULL!	#NULL!	1	#NULL!	#NULL!	#NULL!	#NULL!	#NULL!	#NULL!	1	1	1	1	#NULL!	#NULL!	#NULL!	#NULL!
4	2	5	6	7	4	10	0	1	1	1	1	1	1	1	1	1	0	1	1	0	4	4	2	#NULL!	#NULL!	1	#NULL!	#NULL!	#NULL!	#NULL!	#NULL!	#NULL!	1	1	1	#NULL!	#NULL!	#NULL!	#NULL!	#NULL!
2	2	7	1	3	3	1	1	1	1	1	1	1	1	1	1	0	1	1	1	1	#NULL!	#NULL!	#NULL!	#NULL!	#NULL!	#NULL!	#NULL!	#NULL!	#NULL!	#NULL!	#NULL!	#NULL!	#NULL!	#NULL!	#NULL!	#NULL!	#NULL!	#NULL!	#NULL!	#NULL!
2	1	6	4	2	4	0	1	1	1	1	1	1	1	0	1	0	1	0	1	1	#NULL!	#NULL!	#NULL!	#NULL!	#NULL!	#NULL!	#NULL!	#NULL!	#NULL!	#NULL!	#NULL!	#NULL!	#NULL!	#NULL!	#NULL!	#NULL!	#NULL!	#NULL!	#NULL!	#NULL!
3	1	7	6	4	4	1	1	1	1	1	1	1	1	1	1	1	1	1	1	1	5	2	4	#NULL!	#NULL!	1	#NULL!	#NULL!	#NULL!	#NULL!	#NULL!	#NULL!	#NULL!	1	#NULL!	1	#NULL!	1	#NULL!	#NULL!
5	1	4	6	6	4	5	1	1	1	1	1	1	1	1	1	1	1	0	1	1	#NULL!	#NULL!	#NULL!	#NULL!	#NULL!	#NULL!	#NULL!	#NULL!	#NULL!	#NULL!	#NULL!	#NULL!	#NULL!	#NULL!	#NULL!	#NULL!	#NULL!	#NULL!	#NULL!	#NULL!
2	1	5	6	2	4	2	1	1	1	1	1	1	0	1	1	1	0	0	1	1	4	#NULL!	2	#NULL!	#NULL!	1	#NULL!	#NULL!	#NULL!	1	#NULL!	#NULL!	1	#NULL!	1	#NULL!	#NULL!	#NULL!	#NULL!	#NULL!
2	2	4	6	7	3	8	1	1	1	1	1	1	1	1	1	1	1	1	0	1	3	3	2	1	#NULL!	1	#NULL!	#NULL!	#NULL!	1	#NULL!	#NULL!	#NULL!	1	1	1	#NULL!	#NULL!	1	#NULL!
2	2	6	1	5	3	7	1	1	1	1	1	1	1	1	1	0	1	1	1	1	#NULL!	#NULL!	#NULL!	#NULL!	#NULL!	#NULL!	#NULL!	#NULL!	#NULL!	#NULL!	#NULL!	#NULL!	#NULL!	#NULL!	#NULL!	#NULL!	#NULL!	#NULL!	#NULL!	#NULL!
2	1	6	1	5	3	0	1	1	1	1	1	1	1	1	1	1	1	0	1	1	4	1	3	1	#NULL!	1	1	#NULL!	1	1	#NULL!	#NULL!	1	#NULL!	1	#NULL!	#NULL!	#NULL!	1	#NULL!
#NULL!	#NULL!	#NULL!	#NULL!	#NULL!	#NULL!	#NULL!	#NULL!	#NULL!	#NULL!	#NULL!	#NULL!	#NULL!	#NULL!	#NULL!	#NULL!	#NULL!	#NULL!	#NULL!	#NULL!	#NULL!	#NULL!	#NULL!	#NULL!	#NULL!	#NULL!	#NULL!	#NULL!	#NULL!	#NULL!	#NULL!	#NULL!	#NULL!	#NULL!	#NULL!	#NULL!	#NULL!	#NULL!	#NULL!	#NULL!	#NULL!
3	1	#NULL!	#NULL!	#NULL!	#NULL!	#NULL!	#NULL!	#NULL!	#NULL!	#NULL!	#NULL!	#NULL!	#NULL!	#NULL!	#NULL!	#NULL!	#NULL!	#NULL!	#NULL!	#NULL!	#NULL!	#NULL!	#NULL!	#NULL!	#NULL!	#NULL!	#NULL!	#NULL!	#NULL!	#NULL!	#NULL!	#NULL!	#NULL!	#NULL!	#NULL!	#NULL!	#NULL!	#NULL!	#NULL!	#NULL!
2	2	7	4	2	4	0	1	1	1	1	1	1	1	1	1	0	0	1	1	1	#NULL!	#NULL!	#NULL!	#NULL!	#NULL!	#NULL!	#NULL!	#NULL!	#NULL!	#NULL!	#NULL!	#NULL!	#NULL!	#NULL!	#NULL!	#NULL!	#NULL!	#NULL!	#NULL!	#NULL!
2	2	7	1	3	3	7	0	1	1	1	1	1	1	1	0	1	1	0	1	1	3	2	4	#NULL!	#NULL!	1	#NULL!	#NULL!	#NULL!	#NULL!	#NULL!	#NULL!	1	#NULL!	1	#NULL!	#NULL!	#NULL!	#NULL!	#NULL!
3	2	#NULL!	#NULL!	#NULL!	#NULL!	#NULL!	#NULL!	#NULL!	#NULL!	#NULL!	#NULL!	#NULL!	#NULL!	#NULL!	#NULL!	#NULL!	#NULL!	#NULL!	#NULL!	#NULL!	#NULL!	#NULL!	#NULL!	#NULL!	#NULL!	#NULL!	#NULL!	#NULL!	#NULL!	#NULL!	#NULL!	#NULL!	#NULL!	#NULL!	#NULL!	#NULL!	#NULL!	#NULL!	#NULL!	#NULL!
2	2	6	6	3	4	5	1	1	1	1	1	1	0	1	1	1	1	1	1	1	4	3	3	#NULL!	#NULL!	1	1	#NULL!	#NULL!	#NULL!	1	#NULL!	1	1	1	#NULL!	#NULL!	#NULL!	#NULL!	#NULL!
2	1	6	5	5	3	4	1	1	1	1	1	1	0	1	1	0	1	0	1	1	5	5	#NULL!	#NULL!	#NULL!	1	#NULL!	#NULL!	#NULL!	#NULL!	1	#NULL!	1	#NULL!	1	#NULL!	#NULL!	#NULL!	#NULL!	#NULL!
2	2	4	3	3	2	3	0	1	1	1	1	0	0	0	1	1	1	0	1	1	2	2	4	#NULL!	#NULL!	1	#NULL!	#NULL!	#NULL!	#NULL!	1	#NULL!	1	#NULL!	1	#NULL!	#NULL!	#NULL!	#NULL!	1
3	2	6	6	3	3	10	1	1	1	1	1	1	1	1	1	1	1	0	0	1	2	2	1	#NULL!	#NULL!	1	#NULL!	#NULL!	#NULL!	#NULL!	#NULL!	#NULL!	#NULL!	1	#NULL!	1	#NULL!	#NULL!	#NULL!	#NULL!
4	2	5	6	7	3	10	0	1	0	1	1	0	0	1	1	0	0	0	1	1	#NULL!	#NULL!	#NULL!	#NULL!	#NULL!	#NULL!	#NULL!	#NULL!	#NULL!	#NULL!	#NULL!	#NULL!	#NULL!	#NULL!	#NULL!	#NULL!	#NULL!	#NULL!	#NULL!	#NULL!
2	1	6	2	2	3	5	1	1	1	1	1	1	1	1	1	0	0	1	1	1	4	2	4	1	1	#NULL!	#NULL!	#NULL!	#NULL!	#NULL!	#NULL!	#NULL!	1	#NULL!	#NULL!	#NULL!	1	#NULL!	#NULL!	#NULL!
#NULL!	#NULL!	#NULL!	#NULL!	#NULL!	#NULL!	#NULL!	#NULL!	#NULL!	#NULL!	#NULL!	#NULL!	#NULL!	#NULL!	#NULL!	#NULL!	#NULL!	#NULL!	#NULL!	#NULL!	#NULL!	#NULL!	#NULL!	#NULL!	#NULL!	#NULL!	#NULL!	#NULL!	#NULL!	#NULL!	#NULL!	#NULL!	#NULL!	#NULL!	#NULL!	#NULL!	#NULL!	#NULL!	#NULL!	#NULL!	#NULL!
2	2	4	3	4	3	0	1	1	#NULL!	#NULL!	#NULL!	#NULL!	#NULL!	#NULL!	#NULL!	#NULL!	#NULL!	#NULL!	#NULL!	#NULL!	#NULL!	#NULL!	#NULL!	#NULL!	#NULL!	#NULL!	#NULL!	#NULL!	#NULL!	#NULL!	#NULL!	#NULL!	#NULL!	#NULL!	#NULL!	#NULL!	#NULL!	#NULL!	#NULL!	#NULL!
2	1	#NULL!	#NULL!	#NULL!	#NULL!	#NULL!	#NULL!	#NULL!	#NULL!	#NULL!	#NULL!	#NULL!	#NULL!	#NULL!	#NULL!	#NULL!	#NULL!	#NULL!	#NULL!	#NULL!	#NULL!	#NULL!	#NULL!	#NULL!	#NULL!	#NULL!	#NULL!	#NULL!	#NULL!	#NULL!	#NULL!	#NULL!	#NULL!	#NULL!	#NULL!	#NULL!	#NULL!	#NULL!	#NULL!	#NULL!
4	2	6	6	7	3	2	1	1	1	1	1	0	0	0	1	0	1	1	1	1	4	4	5	#NULL!	#NULL!	1	#NULL!	#NULL!	#NULL!	#NULL!	#NULL!	1	#NULL!	#NULL!	1	#NULL!	#NULL!	#NULL!	1	#NULL!
2	2	4	6	1	3	6	1	1	1	1	1	1	1	1	1	0	0	1	0	1	#NULL!	#NULL!	#NULL!	#NULL!	#NULL!	#NULL!	#NULL!	#NULL!	#NULL!	#NULL!	#NULL!	#NULL!	#NULL!	#NULL!	#NULL!	#NULL!	#NULL!	#NULL!	#NULL!	#NULL!
2	2	5	4	3	3	0	1	1	1	1	1	1	1	1	1	0	0	0	1	1	#NULL!	#NULL!	#NULL!	#NULL!	#NULL!	#NULL!	#NULL!	#NULL!	#NULL!	#NULL!	#NULL!	#NULL!	#NULL!	#NULL!	#NULL!	#NULL!	#NULL!	#NULL!	#NULL!	#NULL!
2	2	7	1	2	3	1	1	#NULL!	1	1	1	1	1	1	1	1	1	1	1	1	3	4	4	#NULL!	#NULL!	1	#NULL!	#NULL!	#NULL!	1	#NULL!	#NULL!	#NULL!	1	1	#NULL!	#NULL!	#NULL!	#NULL!	#NULL!
2	2	6	6	4	3	3	#NULL!	#NULL!	#NULL!	#NULL!	#NULL!	#NULL!	#NULL!	#NULL!	#NULL!	#NULL!	#NULL!	#NULL!	#NULL!	#NULL!	#NULL!	#NULL!	#NULL!	#NULL!	#NULL!	#NULL!	#NULL!	#NULL!	#NULL!	#NULL!	#NULL!	#NULL!	#NULL!	#NULL!	#NULL!	#NULL!	#NULL!	#NULL!	#NULL!	#NULL!
2	2	4	6	5	3	6	1	1	1	1	1	1	1	1	1	1	1	0	1	1	4	3	3	#NULL!	#NULL!	1	#NULL!	#NULL!	#NULL!	1	#NULL!	#NULL!	1	#NULL!	1	#NULL!	#NULL!	#NULL!	#NULL!	#NULL!
3	1	6	#NULL!	#NULL!	#NULL!	#NULL!	#NULL!	#NULL!	#NULL!	#NULL!	#NULL!	#NULL!	#NULL!	#NULL!	#NULL!	#NULL!	#NULL!	#NULL!	#NULL!	#NULL!	#NULL!	#NULL!	#NULL!	#NULL!	#NULL!	#NULL!	#NULL!	#NULL!	#NULL!	#NULL!	#NULL!	#NULL!	#NULL!	#NULL!	#NULL!	#NULL!	#NULL!	#NULL!	#NULL!	#NULL!
3	2	6	6	6	4	9	1	1	1	1	1	1	1	1	1	1	1	1	1	1	5	5	4	#NULL!	#NULL!	1	#NULL!	#NULL!	#NULL!	1	#NULL!	1	#NULL!	#NULL!	1	#NULL!	#NULL!	#NULL!	1	#NULL!
1	2	4	1	4	2	10	1	1	1	1	1	1	1	1	1	0	1	0	0	0	3	3	3	#NULL!	#NULL!	#NULL!	#NULL!	#NULL!	#NULL!	#NULL!	#NULL!	#NULL!	#NULL!	#NULL!	#NULL!	#NULL!	#NULL!	#NULL!	#NULL!	#NULL!
5	1	6	2	6	4	8	1	1	1	1	1	1	1	1	1	1	1	0	1	1	#NULL!	#NULL!	#NULL!	#NULL!	#NULL!	#NULL!	#NULL!	#NULL!	#NULL!	#NULL!	#NULL!	#NULL!	#NULL!	#NULL!	#NULL!	#NULL!	#NULL!	#NULL!	#NULL!	#NULL!
1	1	6	5	6	4	2	1	1	1	1	1	1	1	1	1	1	1	0	1	1	#NULL!	#NULL!	#NULL!	#NULL!	#NULL!	#NULL!	#NULL!	#NULL!	#NULL!	#NULL!	#NULL!	#NULL!	#NULL!	#NULL!	#NULL!	#NULL!	#NULL!	#NULL!	#NULL!	#NULL!
2	2	6	6	3	3	2	1	1	1	1	1	1	1	1	1	1	0	1	1	1	3	3	2	#NULL!	#NULL!	1	#NULL!	#NULL!	#NULL!	#NULL!	#NULL!	#NULL!	1	#NULL!	1	#NULL!	#NULL!	1	#NULL!	#NULL!
3	2	6	6	4	2	1	1	1	1	1	1	1	1	1	1	1	1	1	1	1	3	4	3	#NULL!	#NULL!	1	#NULL!	#NULL!	#NULL!	#NULL!	1	#NULL!	1	#NULL!	1	1	#NULL!	#NULL!	#NULL!	#NULL!
3	1	6	5	7	4	1	1	1	1	1	1	1	0	1	1	0	0	1	0	1	5	5	5	#NULL!	#NULL!	1	#NULL!	#NULL!	#NULL!	#NULL!	1	1	#NULL!	#NULL!	1	#NULL!	#NULL!	#NULL!	1	#NULL!
2	2	4	2	4	4	2	1	1	1	1	1	1	1	1	1	0	1	0	1	1	2	2	3	#NULL!	#NULL!	1	#NULL!	#NULL!	#NULL!	#NULL!	#NULL!	1	#NULL!	#NULL!	1	#NULL!	#NULL!	#NULL!	#NULL!	#NULL!
1	2	6	1	2	3	0	1	1	1	1	1	1	1	1	1	1	1	1	1	1	4	4	4	#NULL!	#NULL!	1	#NULL!	#NULL!	#NULL!	#NULL!	#NULL!	#NULL!	#NULL!	1	1	#NULL!	#NULL!	#NULL!	#NULL!	#NULL!
2	2	6	1	4	4	6	1	1	1	1	1	1	1	1	1	1	1	1	1	1	4	3	3	#NULL!	#NULL!	1	#NULL!	#NULL!	#NULL!	#NULL!	#NULL!	#NULL!	1	#NULL!	1	#NULL!	#NULL!	#NULL!	#NULL!	#NULL!
#NULL!	#NULL!	#NULL!	#NULL!	#NULL!	#NULL!	#NULL!	#NULL!	#NULL!	#NULL!	#NULL!	#NULL!	#NULL!	#NULL!	#NULL!	#NULL!	#NULL!	#NULL!	#NULL!	#NULL!	#NULL!	#NULL!	#NULL!	#NULL!	#NULL!	#NULL!	#NULL!	#NULL!	#NULL!	#NULL!	#NULL!	#NULL!	#NULL!	#NULL!	#NULL!	#NULL!	#NULL!	#NULL!	#NULL!	#NULL!	#NULL!
2	1	6	2	2	4	0	1	1	1	1	1	1	1	1	1	1	1	0	1	1	1	5	4	#NULL!	#NULL!	#NULL!	#NULL!	#NULL!	#NULL!	#NULL!	#NULL!	#NULL!	#NULL!	#NULL!	#NULL!	#NULL!	#NULL!	#NULL!	#NULL!	#NULL!
2	1	6	5	6	3	9	1	1	1	1	1	1	1	1	1	1	1	0	1	1	3	4	3	#NULL!	#NULL!	1	#NULL!	#NULL!	1	1	#NULL!	1	#NULL!	1	1	#NULL!	#NULL!	#NULL!	#NULL!	#NULL!
2	2	7	6	6	4	3	1	1	1	1	1	1	1	1	1	1	1	1	#NULL!	1	3	5	4	#NULL!	#NULL!	1	#NULL!	#NULL!	1	#NULL!	1	#NULL!	#NULL!	1	1	#NULL!	#NULL!	#NULL!	#NULL!	#NULL!
3	2	6	6	2	2	#NULL!	1	1	1	1	1	1	0	1	1	0	1	1	1	1	3	4	3	#NULL!	#NULL!	1	#NULL!	#NULL!	#NULL!	1	#NULL!	#NULL!	1	1	1	#NULL!	#NULL!	#NULL!	#NULL!	#NULL!
2	2	4	5	7	4	10	1	1	1	1	1	0	0	1	1	1	1	0	1	1	#NULL!	#NULL!	#NULL!	#NULL!	#NULL!	#NULL!	#NULL!	#NULL!	#NULL!	#NULL!	#NULL!	#NULL!	#NULL!	#NULL!	#NULL!	#NULL!	#NULL!	#NULL!	#NULL!	#NULL!
2	1	5	2	6	3	3	0	1	1	1	1	1	1	1	1	1	1	1	1	1	#NULL!	#NULL!	#NULL!	#NULL!	#NULL!	#NULL!	#NULL!	#NULL!	#NULL!	#NULL!	#NULL!	#NULL!	#NULL!	#NULL!	#NULL!	#NULL!	#NULL!	#NULL!	#NULL!	#NULL!
4	1	5	5	7	4	7	1	1	1	1	1	1	1	1	1	1	1	1	1	1	4	4	3	#NULL!	#NULL!	1	#NULL!	#NULL!	#NULL!	#NULL!	#NULL!	#NULL!	1	#NULL!	1	#NULL!	#NULL!	#NULL!	#NULL!	#NULL!
1	2	5	1	2	4	1	1	1	1	1	1	1	1	1	1	1	1	1	1	1	4	4	3	1	#NULL!	1	1	#NULL!	#NULL!	1	1	#NULL!	1	#NULL!	1	#NULL!	#NULL!	#NULL!	1	#NULL!
3	2	4	6	7	3	9	1	1	1	1	1	0	1	1	0	1	1	1	1	1	#NULL!	#NULL!	#NULL!	#NULL!	#NULL!	#NULL!	#NULL!	#NULL!	#NULL!	#NULL!	#NULL!	#NULL!	#NULL!	#NULL!	#NULL!	#NULL!	#NULL!	#NULL!	#NULL!	#NULL!
4	2	6	6	2	4	10	1	1	1	1	1	1	1	1	1	1	1	1	1	1	5	5	5	#NULL!	#NULL!	1	#NULL!	#NULL!	1	#NULL!	#NULL!	#NULL!	1	#NULL!	1	#NULL!	#NULL!	#NULL!	1	#NULL!
3	2	4	5	4	4	2	1	1	1	1	1	1	1	1	1	1	1	0	1	1	5	5	4	#NULL!	#NULL!	#NULL!	#NULL!	#NULL!	#NULL!	#NULL!	#NULL!	#NULL!	#NULL!	#NULL!	#NULL!	#NULL!	#NULL!	#NULL!	#NULL!	#NULL!
3	1	5	6	7	3	9	1	1	1	1	1	1	1	1	1	0	0	1	1	1	4	3	3	#NULL!	#NULL!	#NULL!	#NULL!	#NULL!	#NULL!	#NULL!	#NULL!	#NULL!	#NULL!	#NULL!	#NULL!	#NULL!	#NULL!	#NULL!	#NULL!	#NULL!
2	1	6	6	4	4	5	1	1	1	1	1	1	1	1	1	1	1	0	1	1	3	4	4	#NULL!	1	1	#NULL!	#NULL!	#NULL!	1	#NULL!	#NULL!	#NULL!	1	1	#NULL!	#NULL!	#NULL!	#NULL!	#NULL!
2	1	5	4	4	3	7	1	1	1	1	1	1	1	0	1	1	0	1	0	0	4	3	3	1	#NULL!	1	1	#NULL!	#NULL!	1	#NULL!	#NULL!	1	#NULL!	1	#NULL!	1	#NULL!	1	#NULL!
4	2	5	6	2	3	1	1	1	1	1	1	1	1	1	1	1	1	1	0	1	3	3	2	1	#NULL!	1	#NULL!	#NULL!	#NULL!	1	#NULL!	#NULL!	1	1	1	#NULL!	#NULL!	#NULL!	#NULL!	#NULL!
2	2	4	1	5	3	8	1	1	1	1	1	1	1	1	1	1	1	1	1	1	5	5	2	#NULL!	#NULL!	1	#NULL!	#NULL!	#NULL!	#NULL!	#NULL!	#NULL!	#NULL!	1	1	#NULL!	#NULL!	#NULL!	#NULL!	#NULL!
4	2	4	6	2	3	4	1	1	1	1	1	1	1	1	1	1	1	1	1	1	4	3	4	#NULL!	#NULL!	1	#NULL!	#NULL!	#NULL!	#NULL!	#NULL!	#NULL!	#NULL!	1	#NULL!	1	#NULL!	#NULL!	#NULL!	#NULL!
4	2	7	6	3	4	9	1	1	1	1	1	1	1	1	1	1	1	1	1	1	4	3	4	#NULL!	#NULL!	1	#NULL!	#NULL!	#NULL!	#NULL!	#NULL!	#NULL!	#NULL!	#NULL!	#NULL!	1	#NULL!	#NULL!	#NULL!	#NULL!
2	2	4	5	7	3	10	#NULL!	1	1	1	1	0	0	0	1	0	0	1	0	1	#NULL!	#NULL!	#NULL!	#NULL!	#NULL!	#NULL!	#NULL!	#NULL!	#NULL!	#NULL!	#NULL!	#NULL!	#NULL!	#NULL!	#NULL!	#NULL!	#NULL!	#NULL!	#NULL!	#NULL!
4	2	6	6	6	4	10	1	1	0	1	1	1	1	1	1	0	1	1	1	1	5	4	3	#NULL!	#NULL!	1	#NULL!	#NULL!	#NULL!	#NULL!	#NULL!	#NULL!	#NULL!	#NULL!	#NULL!	1	#NULL!	#NULL!	#NULL!	#NULL!
2	2	7	#NULL!	#NULL!	#NULL!	#NULL!	#NULL!	#NULL!	#NULL!	#NULL!	#NULL!	#NULL!	#NULL!	#NULL!	#NULL!	#NULL!	#NULL!	#NULL!	#NULL!	#NULL!	#NULL!	#NULL!	#NULL!	#NULL!	#NULL!	#NULL!	#NULL!	#NULL!	#NULL!	#NULL!	#NULL!	#NULL!	#NULL!	#NULL!	#NULL!	#NULL!	#NULL!	#NULL!	#NULL!	#NULL!
4	1	6	6	3	4	9	1	1	1	1	1	1	1	1	1	1	1	0	1	1	4	4	3	#NULL!	#NULL!	#NULL!	1	1	#NULL!	#NULL!	1	#NULL!	#NULL!	1	1	#NULL!	#NULL!	#NULL!	#NULL!	1
4	2	2	#NULL!	#NULL!	#NULL!	#NULL!	#NULL!	#NULL!	#NULL!	#NULL!	#NULL!	#NULL!	#NULL!	#NULL!	#NULL!	#NULL!	#NULL!	#NULL!	#NULL!	#NULL!	#NULL!	#NULL!	#NULL!	#NULL!	#NULL!	#NULL!	#NULL!	#NULL!	#NULL!	#NULL!	#NULL!	#NULL!	#NULL!	#NULL!	#NULL!	#NULL!	#NULL!	#NULL!	#NULL!	#NULL!
4	2	2	6	6	4	3	1	1	1	1	1	1	1	1	1	1	1	0	1	1	4	4	4	#NULL!	#NULL!	1	#NULL!	#NULL!	#NULL!	#NULL!	#NULL!	#NULL!	1	1	1	1	#NULL!	#NULL!	#NULL!	1
3	2	5	5	5	4	1	#NULL!	#NULL!	#NULL!	#NULL!	#NULL!	#NULL!	#NULL!	#NULL!	#NULL!	#NULL!	#NULL!	#NULL!	#NULL!	#NULL!	#NULL!	#NULL!	#NULL!	#NULL!	#NULL!	#NULL!	#NULL!	#NULL!	#NULL!	#NULL!	#NULL!	#NULL!	#NULL!	#NULL!	#NULL!	#NULL!	#NULL!	#NULL!	#NULL!	#NULL!
2	2	4	5	#NULL!	#NULL!	#NULL!	#NULL!	#NULL!	#NULL!	#NULL!	#NULL!	#NULL!	#NULL!	#NULL!	#NULL!	#NULL!	#NULL!	#NULL!	#NULL!	#NULL!	#NULL!	#NULL!	#NULL!	#NULL!	#NULL!	#NULL!	#NULL!	#NULL!	#NULL!	#NULL!	#NULL!	#NULL!	#NULL!	#NULL!	#NULL!	#NULL!	#NULL!	#NULL!	#NULL!	#NULL!
2	2	7	5	4	2	3	1	1	1	1	1	1	1	1	1	1	1	1	1	1	3	4	4	#NULL!	#NULL!	1	1	#NULL!	#NULL!	#NULL!	1	#NULL!	#NULL!	1	1	#NULL!	#NULL!	1	1	1
3	2	5	5	7	3	4	1	1	1	1	1	1	0	1	1	1	1	1	0	1	#NULL!	#NULL!	#NULL!	#NULL!	#NULL!	#NULL!	#NULL!	#NULL!	#NULL!	#NULL!	#NULL!	#NULL!	#NULL!	#NULL!	#NULL!	#NULL!	#NULL!	#NULL!	#NULL!	#NULL!
3	2	5	6	2	3	1	1	1	1	1	1	1	1	1	1	0	1	1	1	1	#NULL!	#NULL!	#NULL!	#NULL!	#NULL!	#NULL!	#NULL!	#NULL!	#NULL!	#NULL!	#NULL!	#NULL!	#NULL!	#NULL!	#NULL!	#NULL!	#NULL!	#NULL!	#NULL!	#NULL!
4	1	6	6	5	4	7	0	1	0	1	1	1	1	0	1	1	1	1	0	1	#NULL!	#NULL!	#NULL!	#NULL!	#NULL!	#NULL!	#NULL!	#NULL!	#NULL!	#NULL!	#NULL!	#NULL!	#NULL!	#NULL!	#NULL!	#NULL!	#NULL!	#NULL!	#NULL!	#NULL!
4	1	4	6	7	3	0	0	1	1	1	1	1	0	1	1	0	1	1	1	1	3	2	2	#NULL!	#NULL!	1	1	#NULL!	#NULL!	#NULL!	#NULL!	#NULL!	1	#NULL!	#NULL!	1	#NULL!	#NULL!	#NULL!	#NULL!
#NULL!	#NULL!	#NULL!	#NULL!	#NULL!	#NULL!	#NULL!	#NULL!	#NULL!	#NULL!	#NULL!	#NULL!	#NULL!	#NULL!	#NULL!	#NULL!	#NULL!	#NULL!	#NULL!	#NULL!	#NULL!	#NULL!	#NULL!	#NULL!	#NULL!	#NULL!	#NULL!	#NULL!	#NULL!	#NULL!	#NULL!	#NULL!	#NULL!	#NULL!	#NULL!	#NULL!	#NULL!	#NULL!	#NULL!	#NULL!	#NULL!
2	2	4	5	7	4	1	1	1	1	1	#NULL!	1	0	0	1	1	0	1	1	1	2	2	2	#NULL!	#NULL!	1	#NULL!	#NULL!	#NULL!	1	#NULL!	#NULL!	#NULL!	1	1	#NULL!	#NULL!	#NULL!	#NULL!	#NULL!
1	2	4	4	7	3	9	1	1	1	1	1	1	0	1	1	1	1	1	1	1	4	4	4	1	#NULL!	#NULL!	#NULL!	#NULL!	#NULL!	#NULL!	#NULL!	#NULL!	#NULL!	#NULL!	#NULL!	#NULL!	#NULL!	#NULL!	#NULL!	#NULL!
3	2	6	5	3	2	6	1	1	1	1	1	1	1	1	1	1	0	1	0	1	#NULL!	#NULL!	#NULL!	#NULL!	#NULL!	#NULL!	#NULL!	#NULL!	#NULL!	#NULL!	#NULL!	#NULL!	#NULL!	#NULL!	#NULL!	#NULL!	#NULL!	#NULL!	#NULL!	#NULL!
3	2	5	2	3	4	4	0	1	0	1	1	1	1	1	0	0	0	0	1	0	3	3	2	1	#NULL!	1	1	#NULL!	#NULL!	1	#NULL!	#NULL!	1	1	1	#NULL!	#NULL!	#NULL!	#NULL!	#NULL!
2	2	6	1	5	4	8	1	1	1	1	1	1	1	1	1	1	1	1	1	1	4	4	4	#NULL!	#NULL!	1	1	#NULL!	#NULL!	1	#NULL!	#NULL!	1	1	1	#NULL!	#NULL!	#NULL!	#NULL!	#NULL!
2	2	#NULL!	#NULL!	#NULL!	#NULL!	#NULL!	#NULL!	#NULL!	#NULL!	#NULL!	#NULL!	#NULL!	#NULL!	#NULL!	#NULL!	#NULL!	#NULL!	#NULL!	#NULL!	#NULL!	#NULL!	#NULL!	#NULL!	#NULL!	#NULL!	#NULL!	#NULL!	#NULL!	#NULL!	#NULL!	#NULL!	#NULL!	#NULL!	#NULL!	#NULL!	#NULL!	#NULL!	#NULL!	#NULL!	#NULL!
3	1	6	6	2	4	5	1	1	1	1	1	1	1	1	1	1	1	1	1	1	3	3	3	#NULL!	#NULL!	1	#NULL!	#NULL!	#NULL!	1	#NULL!	#NULL!	#NULL!	1	1	#NULL!	#NULL!	#NULL!	#NULL!	#NULL!
2	2	7	2	3	3	4	1	1	1	1	1	1	0	1	1	0	0	1	1	1	3	3	3	#NULL!	#NULL!	1	1	#NULL!	#NULL!	1	1	#NULL!	1	#NULL!	1	#NULL!	#NULL!	#NULL!	#NULL!	#NULL!
2	1	6	6	1	3	0	1	1	1	1	1	0	0	1	1	0	1	0	1	1	#NULL!	#NULL!	#NULL!	#NULL!	#NULL!	#NULL!	#NULL!	#NULL!	#NULL!	#NULL!	#NULL!	#NULL!	#NULL!	#NULL!	#NULL!	#NULL!	#NULL!	#NULL!	#NULL!	#NULL!
3	1	5	6	3	4	1	1	1	1	1	1	1	1	1	1	1	1	1	1	1	4	3	3	1	1	1	#NULL!	#NULL!	#NULL!	1	#NULL!	#NULL!	1	1	1	1	#NULL!	#NULL!	#NULL!	#NULL!
#NULL!	#NULL!	#NULL!	#NULL!	#NULL!	#NULL!	#NULL!	#NULL!	#NULL!	#NULL!	#NULL!	#NULL!	#NULL!	#NULL!	#NULL!	#NULL!	#NULL!	#NULL!	#NULL!	#NULL!	#NULL!	#NULL!	#NULL!	#NULL!	#NULL!	#NULL!	#NULL!	#NULL!	#NULL!	#NULL!	#NULL!	#NULL!	#NULL!	#NULL!	#NULL!	#NULL!	#NULL!	#NULL!	#NULL!	#NULL!	#NULL!
2	2	4	2	3	3	#NULL!	1	0	1	1	1	0	0	1	1	1	0	1	1	0	2	3	3	1	1	1	#NULL!	#NULL!	#NULL!	1	1	1	1	1	1	1	#NULL!	#NULL!	#NULL!	1
2	2	5	2	2	3	3	1	1	1	1	1	1	1	1	1	1	1	1	1	1	#NULL!	#NULL!	#NULL!	#NULL!	#NULL!	#NULL!	#NULL!	#NULL!	#NULL!	#NULL!	#NULL!	#NULL!	#NULL!	#NULL!	#NULL!	#NULL!	#NULL!	#NULL!	#NULL!	#NULL!
2	2	6	2	3	3	3	1	1	1	1	1	1	1	1	1	1	1	1	1	1	4	2	3	#NULL!	#NULL!	1	#NULL!	#NULL!	#NULL!	#NULL!	#NULL!	#NULL!	#NULL!	1	1	#NULL!	#NULL!	1	#NULL!	#NULL!
3	1	4	6	6	4	10	1	1	1	1	1	1	1	1	1	1	1	1	1	1	4	4	4	#NULL!	#NULL!	1	#NULL!	#NULL!	1	#NULL!	1	#NULL!	#NULL!	#NULL!	1	#NULL!	#NULL!	#NULL!	#NULL!	1
